# Supplementary material for: How size matters: exploring the association between quality of mental health services and catchment area size
Source: BMC Psychiatry. 2016 Aug 12;16:289. doi: 10.1186/s12888-016-0992-5 (PMC4983042; doi:10.1186/s12888-016-0992-5)
Supplement: Additional file 1: — Catchment areas background information. (XLSX 41 kb) [file 12888_2016_992_MOESM1_ESM.xlsx]

## Sheet: Different public
Different Public providers
ESMS-R-koodi * Alue Crosstabulation
Count
		Catchment area															Total
		State hospitals	Länsi-Uusimaa	Lohja	Hyvinkää	Porvoo	Helsinki	Jorvi	Peijas	Kymenlaakso	Etelä-Karjala	Turku	Salo	Vakka-Suomi	Turunmaa	Internet
ESMS-R-code	D 1.1	0	0	0	0	0	1	0	0	0	0	0	0	0	0	0	1
	D 1.2	0	0	1	2	0	4	1	0	0	0	0	0	0	0	0	8
	D 2.2	0	0	0	0	0	0	0	0	0	0	0	1	0	0	0	1
	D 3.1	0	1	0	1	0	0	0	1	2	0	0	2	0	0	0	7
	D 3.2	0	0	0	0	0	0	0	0	0	1	0	3	0	0	0	4
	D 4.1	0	1	0	1	1	0	1	0	0	2	2	4	0	0	0	12
	D 5	0	1	0	0	1	1	0	0	0	0	1	0	0	0	0	4
	D 7.1	0	0	0	0	0	0	0	0	0	0	0	0	2	0	0	2
	D 7.2	0	0	0	0	0	0	0	0	1	0	0	0	1	0	0	2
	D 8.1	0	1	0	0	0	2	0	0	2	5	0	1	1	0	0	12
	D 9	0	0	0	0	0	0	0	0	0	1	0	2	0	0	0	3
	I 1.1	0	0	1	0	0	0	0	2	0	0	1	0	0	0	1	5
	I 1.1.	0	0	0	0	0	0	0	0	0	0	0	1	0	0	0	1
	I 2.2	0	0	0	0	0	0	0	1	0	0	0	0	0	0	0	1
	O 8.1	0	0	0	0	0	0	0	0	0	0	1	0	0	0	0	1
	O 10.1	0	3	3	6	6	26	4	12	3	10	11	23	11	6	0	124
	O 10.2	0	0	0	0	0	0	0	0	0	1	0	0	0	0	0	1
	O 2.1	0	0	0	0	0	0	1	0	0	1	0	0	0	0	0	2
	O 3.1	0	0	0	0	1	1	0	0	0	1	0	0	0	0	0	3
	O 4.1	0	1	1	2	0	2	2	2	9	1	3	1	0	0	0	24
	O 5.1.1	0	0	0	0	0	0	0	0	1	1	0	0	0	0	0	2
	O 6.1	0	1	0	3	0	1	0	1	5	0	0	0	0	0	0	11
	O 7.1	0	0	0	0	0	0	1	0	0	0	0	1	1	0	0	3
	O 7.2	0	0	0	0	0	0	0	0	0	0	1	1	0	0	0	2
	O 8.1	0	0	0	0	0	1	1	1	0	1	2	3	6	0	0	15
	O 9.1	0	1	6	7	5	16	6	5	1	2	0	1	0	0	0	50
	Non-acute, non-physician cover, indefinite stay, 24 hour support (R11)	0	0	1	1	1	2	0	0	5	0	0	0	0	0	0	10
	Non-acute, non-physician cover, indefinite stay, daily support (R12)	0	0	0	0	0	3	0	1	2	2	0	3	0	0	0	11
	Non-acute, non-24 hours physician cover, indefinite cover, lower suppot (R13)	0	0	0	0	0	0	1	0	2	0	0	1	0	0	0	4
	Other non-acute (R14)	0	0	0	0	0	0	2	0	0	0	0	0	0	0	0	2
	Acute, 24 hours physician cover, hospital, medium intensity (R2)	0	1	1	1	1	13	2	1	4	3	3	3	2	1	0	36
	Acute, non-24 hours physician cover, non-hospital (R3.1)	0	0	0	0	0	0	0	0	0	1	0	0	0	0	0	1
	Acute, non-24 hours physicain cover, non-hospital, health related care (R3.1.1)	0	0	0	0	0	1	2	0	0	0	0	0	0	0	0	3
	Acute, non-24 hours physicain cover, non-hospital, other care (R 3.1.2)	0	0	0	0	0	0	0	0	0	0	1	0	0	0	0	1
	Non-acute, 24 hours physicain cover, hospital, time limited (R4)	0	0	0	3	0	9	1	1	0	0	6	1	1	0	0	22
	Non-acute, 24 hours physician cover, hospital, indefinite stay (R6)	2	1	3	10	1	9	1	2	1	0	0	0	0	0	0	30
	Non-acute, 24 hours physician cover, non-hospital, indefinite stay (R7)	0	0	0	2	0	0	1	0	0	0	0	0	0	0	0	3
	Non-acute, non-24 hours physicain cover, time limited, 24-hours support, less than 4 weeks (R8.1)	0	1	0	0	0	0	2	1	0	0	0	0	0	0	0	4
	Non-acute, non-24 hours physicain cover, time limited, 24-hours support, over 4 weeks (R8.2)	0	0	0	1	0	0	0	1	0	1	0	0	0	1	0	4
	Non-acute, non-24 hours physicain cover, time limited, daily support, over 4 weeks (R9.2)	0	0	0	0	0	0	0	1	0	0	0	0	0	0	0	1
	Non-acute, non24 hours physician cover, time limited, lower support, over 4 weeks (R10.2)	0	0	0	0	0	0	0	0	0	0	1	0	0	0	0	1
Total		2	13	17	40	17	92	29	33	38	34	33	52	25	7	1	434
Different Public		1	11	8	13	8	16	16	15	13	16	12	17	8	3	1	41

## Sheet: Different third sectors
Different Third sector
ESMS-R-koodi * Alue Crosstabulation
Count
		Catchment areas													Total
		Länsi-Uusimaa	Lohja	Hyvinkää	Porvoon	Helsinki	Jorvi	Peijas	Kymenlaakso	Etelä-Karjala	Turku	Salon seutu	Vakka-Suomi	Turunmaa
ESMS-R-code	D 0.1	0	0	0	0	0	0	0	0	0	1	0	0	0	1
	D 1.2	0	0	0	0	0	0	0	0	0	1	0	0	0	1
	D 2.2	0	0	0	0	1	0	1	0	0	0	0	0	0	2
	D 3.1	0	1	0	0	0	0	1	1	1	2	0	3	0	9
	D 3.2	1	1	0	1	7	1	0	3	4	0	1	0	0	19
	D 4.1	0	0	1	0	7	1	4	0	0	0	0	0	0	13
	D 4.2	0	0	1	0	0	0	0	0	0	0	0	0	0	1
	D 4.3	0	0	0	0	0	0	0	1	1	1	0	0	0	3
	D 4.4	0	0	0	0	0	0	0	1	0	0	0	0	0	1
	D 5	1	0	1	3	3	0	3	0	0	0	0	0	0	11
	D 6.1	0	0	0	0	0	0	0	0	0	0	1	0	0	1
	D 7.1	0	0	1	0	0	1	0	0	0	2	0	0	0	4
	D 7.2	0	0	0	1	0	0	0	0	0	0	0	0	0	1
	D 8.1	0	0	0	0	0	0	0	5	0	0	0	0	0	5
	D 8.4	0	0	0	0	0	0	0	0	0	0	1	0	0	1
	D 9	0	0	1	0	4	3	0	0	0	2	1	1	0	12
	I 1.1	0	0	0	0	2	1	0	2	0	1	0	0	0	6
	I 1.2	0	0	0	0	1	0	0	0	0	0	0	0	0	1
	I 1.3	0	0	0	0	0	0	1	0	0	0	0	0	0	1
	I 1.5	0	0	0	0	1	0	0	0	0	0	0	0	0	1
	I 2.1.1	0	0	0	0	0	0	0	0	0	1	1	0	0	2
	I 2.1.2	0	0	0	0	1	0	0	0	0	0	0	0	0	1
	O 10.1	0	0	0	0	1	2	0	0	0	5	2	0	0	10
	O 10.2	0	0	0	0	1	0	0	0	0	1	0	0	0	2
	O 4.1	0	0	0	0	0	0	0	0	0	0	1	0	0	1
	O 4.2	0	1	1	0	1	0	0	0	1	3	0	0	0	7
	O 5.1.1	0	0	0	0	0	0	0	1	0	0	0	0	0	1
	O 6.1	0	0	0	0	0	0	0	1	0	0	0	0	0	1
	O 7.1	0	0	0	0	0	0	0	0	0	0	1	0	0	1
	O 8.1	0	0	0	0	0	1	1	0	0	0	3	0	0	5
	O 8.2	0	0	0	0	0	0	0	1	0	0	0	0	0	1
	O 9.1	0	0	0	0	4	0	0	8	0	2	1	0	0	15
	O10.2	0	1	0	0	0	0	0	0	0	0	0	0	0	1
	Non-acute, non-physician cover, indefinite stay, 24 hour support (R11)	0	2	1	3	12	0	3	3	0	2	2	0	0	28
	Non-acute, non-physician cover, indefinite stay, daily support (R12)	0	0	1	3	10	1	7	7	4	0	0	0	0	33
	Non-acute, non-24 hours physician cover, indefinite cover, lower suppot (R13)	0	0	0	0	2	0	0	0	0	0	2	0	0	4
	Other non-acute (R14)	0	0	0	0	1	0	0	1	1	0	0	1	0	4
	Acute, non-24 hours physicain cover, non-hospital, health related care (R3.1.1)	0	0	0	0	0	0	0	2	0	1	1	0	0	4
	Acute, non-24 hours physicain cover, non-hospital, other care (R 3.1.2)	0	0	0	0	0	0	0	0	0	2	0	0	0	2
	Non-acute, 24 hours physicain cover, hospital, time limited (R4)	0	0	4	0	0	0	0	0	0	0	0	0	0	4
	Non-acute, 24 hours physician cover, non-hospital, time limited (R5)	0	0	0	0	1	1	0	0	0	0	0	0	0	2
	Non-acute, 24 hours physician cover, non-hospital, indefinite stay (R7)	0	0	0	0	1	0	0	0	0	0	0	0	0	1
	Non-acute, non-24 hours physicain cover, time limited, 24-hours support, less than 4 weeks (R8.1)	0	0	1	0	1	1	0	3	0	0	0	0	0	6
	Non-acute, non-24 hours physicain cover, time limited, 24-hours support, over 4 weeks (R8.2)	0	0	0	0	0	0	0	3	0	1	0	0	0	4
	Non-acute, non-24 hours physicain cover, time limited, daily support, over 4 weeks (R9.2)	0	0	0	0	1	0	0	0	0	0	0	0	0	1
	S 1.1	2	2	6	4	18	5	3	8	10	11	22	8	3	102
	S 1.2	2	6	15	5	7	7	7	15	8	0	0	0	0	72
	S 1.3	0	0	1	0	1	0	1	0	0	0	1	0	0	4
	S 1.4	0	0	0	0	1	3	0	0	0	5	0	1	0	10
	S 2.1	0	0	0	0	1	0	0	0	0	1	0	0	0	2
	S 2.2	0	0	1	0	0	0	0	0	0	0	0	0	0	1
	S 2.3	0	0	1	0	0	0	0	0	0	0	0	0	0	1
Total		6	14	37	20	91	28	32	66	30	45	41	14	3	427
Different Third sector		4	7	15	7	26	13	11	18	8	19	15	5	1	52

## Sheet: Different private
Different private company
ESMS-R-code * Area Crosstabulation
Count
		Catchment area													Total
		Länsi-Uusimaa	Lohja	Hyvinkää	Porvoo	Helsinki	Jorvi	Peijas	Kymenlaakso	Etelä-Karjala	Turku	Salo	Vakka-Suomi	Turunmaa
ESMS-R-code	D 3.2	0	0	0	0	0	1	0	0	1	0	0	1	0	3
	D 4.1	0	0	0	0	0	0	0	0	0	1	0	0	0	1
	D 7.1	0	0	0	0	0	0	0	0	0	0	1	0	0	1
	O 1.2	0	0	0	0	0	0	0	0	0	1	0	0	0	1
	O 5.1.2	0	0	0	0	0	0	0	0	0	1	0	0	0	1
	O 5.2.1	0	0	0	0	0	1	1	0	0	0	1	1	0	4
	O 6.1	0	0	0	0	1	0	0	1	0	0	0	0	0	2
	O 7.1	0	0	0	0	0	0	0	0	0	0	1	0	0	1
	Non-acute, non-physician cover, indefinite stay, 24 hour support (R11)	3	4	9	4	2	1	6	6	3	8	4	4	1	55
	Non-acute, non-physician cover, indefinite stay, daily support (R12)	1	4	7	2	2	7	4	4	4	0	1	1	0	37
	Non-acute, non-24 hours physician cover, indefinite cover, lower suppot (R13)	0	1	0	0	0	0	0	0	0	2	1	1	0	5					Di
	Non-acute, 24 hours physician cover, non-hospital, indefinite stay (R7)	0	0	0	0	0	1	0	0	0	0	0	0	0	1
	Non-acute, non-24 hours physicain cover, time limited, 24-hours support, over 4 weeks (R8.2)	0	0	0	0	0	0	0	1	1	1	2	1	0	6
	Non-acute, non-24 hours physicain cover, time limited, daily support, over 4 weeks (R9.2)	0	0	0	0	0	0	0	0	0	0	0	0	1	1
Total		4	9	16	6	5	11	11	12	9	14	11	9	2	119
Different private company		2	3	2	2	3	5	3	4	4	6	7	6	2	14
